# Supplementary material for: Unkeito Suppresses RANKL-Mediated Osteoclastogenesis via the Blimp1–Bcl6 and NF-κB Signaling Pathways and Enhancing Osteoclast Apoptosis
Source: Int J Mol Sci. 2022 Jul 15;23(14):7814. doi: 10.3390/ijms23147814 (PMC9323376; doi:10.3390/ijms23147814)
Supplement: Supplementary file 1 [file ijms-23-07814-s001.zip]

Archive with 1 entries (1 files):
- ijms-1788743-supplementary.pdf
